# Supplementary material for: Selection of Salt-Tolerance and Ester-Producing Mutant Saccharomyces cerevisiae to Improve Flavour Formation of Soy Sauce during Co-Fermentation with Torulopsis globosa
Source: Foods. 2023 Sep 15;12(18):3449. doi: 10.3390/foods12183449 (PMC10529772; doi:10.3390/foods12183449)
Supplement: Supplementary file 1 [file foods-12-03449-s001.zip]

Archive with 1 entries (1 files):
- foods-2609496-supplementary.pdf
